# Supplementary material for: A Novel Ex Vivo Approach Based on Proteomics and Biomarkers to Evaluate the Effects of Chrysene, MEHP, and PBDE-47 on Loggerhead Sea Turtles (Caretta caretta)
Source: Int J Environ Res Public Health. 2022 Apr 5;19(7):4369. doi: 10.3390/ijerph19074369 (PMC8998652; doi:10.3390/ijerph19074369)
Supplement: Supplementary file 1 [file ijerph-19-04369-s001.zip]

Archive with 1 entries (1 files):
- ijerph-1560461-supplementary.pdf
